# Supplementary material for: SMAD4 and NF1 mutations as potential biomarkers for poor prognosis to cetuximab-based therapy in Chinese metastatic colorectal cancer patients
Source: BMC Cancer. 2018 Apr 27;18:479. doi: 10.1186/s12885-018-4298-5 (PMC5921972; doi:10.1186/s12885-018-4298-5)
Supplement: Supplementary file 4 — Table S3. Statistical difference of PFS of patients with or without mutations in a specific gene. (XLSX 10 kb) [file 12885_2018_4298_MOESM4_ESM.xlsx]

## Sheet: Sheet1
Table S3: Statistical difference of PFS of patients with or without mutations in a specific gene.
Gene name	P value*
TP53	0.784794
APC	0.115747
KRAS	0.312184
SMAD4	0.0259719
PIK3CA	0.413986
NOTCH1	0.366075
PARP1	0.782413
GNAS	0.0532075
MSH6	0.407371
RNF43	0.0925371
CEBPA	0.334357
MSH2	0.562437
RECQL4	0.719918
BRCA2	0.730506
NF1	0.0336846
DNMT3A	0.307472
KMT2B	0.740655
SMARCA4	0.890311
KMT2A	0.977995
FAT1	0.433718
CREBBP	0.122443
*P value was caculated based on Wilcoxon ranked sum test
